# Supplementary material for: Deficiency of muscular dystrophy–related gene JAG2 causes NOTCH signaling dysfunction in muscle stem cells
Source: J Clin Invest. 2026 May 19;136(13):e198639. doi: 10.1172/JCI198639 (PMC13318124; doi:10.1172/JCI198639)
Supplement: Supporting data values [file jci-136-198639-s098.xlsx]

## Sheet: Figure 1
Figure 1C
	Relative Expression
	P0			P3			P5			Dif 1			Dif 3
Dll1	5.93	7.45	8.9	13.45	20.23	18.32	22.37	25.9	20.98	21.01	18.89	15.81	7.43	6.9	8.3
Dll3	0.07	0.14	0	0	0	0	0	0	0	0	0	0	0	0	0
Dll4	1.56	1.67	1.3	2.64	1.78	2.9	1.23	2.12	1.43	0.45	0.89	0.23	0.4	0.15	0.26
Jag1	8.91242	10.34	11.23	5.43	4.32	5.01	3.38	4.54	2.49	3.01	2.44	2.05	2.19	1.89	2.39
Jag2	2.54	4.89	2.43	29.34	32.13	33.7	47.54	39.45	50.1	25.67	30.12	23.89	15.87	20.11	18.9

## Sheet: Figure 2
Figure 2B					Figure 2G
Pax7(+)/DAPI (%)					Grip Strength (N/Kg)
WT	Homo				WT	Homo
7.20721	2.06186				80.17	59.27
6.25	2.9703				82.32	55.9
9.80392	4.49438				75.32	62.49
6.36364	2.10526				72.19	61.03
p-Value	0.00418852				p-Value	0.000580456
Significance	**				Significance	***
Figure 2C					Figure 2H
Feret's Diameter (μm)					Max Distance (m)
WT-Neo	Homo-Neo	WT-Adult	Homo-Adult		WT	Homo
13.24	9.23	31.45	28.73		543	345
10.72	8.11	34.25	30.22		487	390
12.11	10.52	33.01	27.83		621	289
12.9	8.01	35.01	31.33		444	379
p-Value	0.00681938		0.0120904		p-Value	0.0161371
Significance	**		*		Significance	*
Figure 2D					Figure 2I
Fibrosis (%)					Max Time (s)
WT	Homo				WT	Homo
1.54	5.32				2034	1203
3.21	6.21				1583	1073
2.21	6.78				1643	1387
2.56	5.99				1409	953
p-Value	0.000200908				p-Value	0.0190685
Significance	***				Significance	*
Figure 2E					Figure 2J
Relative CD31(+)					Latency to fall (sec)
WT	Homo				WT	Homo
149	195				125	104
182	212				158	129
166	209				185	111
147	193				143	85
p-Value	0.00976546				p-Value	0.0268373
Significance	**				Significance	*
Figure 2F
Capillary/fiber (C/F)
WT	Homo
1.1203	1.23418
1.22973	1.23977
1.1773	1.23669
1.225	1.18405
p-Value	0.261993
Significance	NS

## Sheet: Figure 3
Figure 3D					Figure 3J
Relative Pax7tdT(+)					MyHC+ (%)
WT	Homo				D1		D3
21	3				WT	Homo	WT	Homo
16	5				37.0732	0	96.0396	77.7778
27	2				36.7188	5.04202	90.9091	81.7308
19	1				44.2857	3.62319	94.697	72.4138
p-Value	0.000343824				p-Value	0.000225892		0.00594184
Significance	***				Significance	***		**
Figure 3E					Figure 3K
Relative Pax7tdT(+)					Fusion Index (%)
WT	Homo				D1		D3
3.35	0.5				WT	Homo	WT	Homo
3.05	0.45				12.6829	0	47.5248	26.6667
3.2	0.45				14.8438	4.20168	55.3719	28.8462
3.15	0.4				15.7143	4.34783	53.0303	22.9885
p-Value	1.28402e-08				p-Value	0.00236841		0.00086526
Significance	***				Significance	**		***
Figure 3F					Figure 3K
Relative Number					MyoD(+) (%)
WT-Colony size	Homo-Colony size	WT-EdU	Homo-EdU		D1		D3
1.44	0.12	1.34	0.32		WT	Homo	WT	Homo
0.78	0.05	0.72	0.19		95.122	94.6809	94.2029	90.625
0.81	0.17	0.89	0.56		95.098	93.0556	93.9759	93.9394
0.97	0.02	1.05	0.2		96.4706	95.2381	94.5205	94.7368
p-Value	0.00112527		0.00245152		p-Value	0.194873		0.422453
Significance	**		**		Significance	NS		NS
Figure 3I
EdU+ (%)
WT	Homo
33.9623	20.7547
39.7436	21.4286
33.9806	25.9259
p-Value	0.00316841
Significance	**

## Sheet: Figure 4
Figure 4C			Figure 4H
Feret's Diameter (μm)			Feret's Diameter (μm)
Day 7 CTX			Day 21 CTX
WT	Homo		WT	Homo
30.23	21.34		36.21	26.67
32.45	18.93		33.21	26.21
27.21	23.01		35.05	22.41
28.11	20.65		31.98	25.9
p-Value	0.00104933		p-Value	0.000630286
Significance	**		Significance	***
Figure 4D			Figure 4I
CD31(+)			Feret's Diameter (μm)
Day 7 CTX			Day 21+7 CTX
WT	Homo		WT	Homo
176	199		27.98	18.323
180	194		30.03	15.82
192	189		26.78	17.21
190	182		25.74	14.8
p-Value	0.265934		p-Value	9.15026e-05
Significance	NS		Significance	***
Figure 4E			Figure 4J
Oil red-O(+) area (%)			Relative Pax7tdT(+)
Fat Acuumulation			Day 21 CTX
WT	Homo		WT	Homo
1.23	6.84		71	3
2.43	16.92		83	7
0.78	10.09		61	2
0.32	14.33		57	3
p-Value	0.00312136		p-Value	3.58054e-05
Significance	**		Significance	***

## Sheet: Figure 5
Figure 5D
MyoD Relative Expression							MyoG Relative Expression
WT-G	Homo-G	WT-D1	Homo-D1	WT-D3	Homo-D3		WT-G	Homo-G	WT-D1	Homo-D1	WT-D3	Homo-D3
0.969733	0.543404	1.0503	0.375711	0.376056	0.529033		0.858309	0.211809	3.1509	0.592921	2.83108	1.6159
0.927263	0.576176	1.08914	0.509303	0.337183	0.642623		1.37683	0.189103	3.74314	0.343668	1.94639	1.64068
1.103	0.571115	0.92624	0.265625	0.509339	0.424911		0.764859	0.241629	2.27767	0.26442	1.89777	2.17329
p-Value	0.00126557		0.00174977		0.201602		p-Value	0.0146668		0.00369821		0.305575
Significance	**		**		NS		Significance	*		**		NS
Myf5 Relative Expression							Pax7 Relative Expression
WT-G	Homo-G	WT-D1	Homo-D1	WT-D3	Homo-D3		WT-G	Homo-G	WT-D1	Homo-D1	WT-D3	Homo-D3
1.36332	1.49737	0.390539	0.427541	0.124016	0.462994		0.984098	1.23816	0.225062	0.661552	0.0599193	0.149601
0.918698	0.679473	0.620899	0.75557	0.122846	0.297823		0.970412	1.55521	0.348233	0.6297	0.0946228	0.14472
0.717979	0.45221	0.561936	0.341473	0.0605599	0.612615		1.04549	1.06709	0.321825	0.494815	0.0410034	0.215291
p-Value	0.755177		0.915426		0.0189602		p-Value	0.11878		0.00939267		0.0193212
Significance	NS		NS		*		Significance	NS		**		*
Pax3 Relative Expression							Acta1 Relative Expression
WT-G	Homo-G	WT-D1	Homo-D1	WT-D3	Homo-D3		WT-G	Homo-G	WT-D1	Homo-D1	WT-D3	Homo-D3
1.85616	1.69582	1.30296	0.932118	0.174473	0.231015		0.556307	0.150784	2.11341	0.270388	2.91315	1.71889
0.581182	2.5013	0.658658	0.899057	0.132617	0.251147		1.3927	0.1458	1.82731	0.377852	3.74191	1.95847
1.83114	0.787969	0.127426	0.790747	0.0580827	0.352954		1.05099	0.0949445	2.70686	0.200048	3.82358	1.26804
p-Value	0.731739		0.631439		0.0368514		p-Value	0.0233415		0.00185433		0.00649136
Significance	NS		NS		*		Significance	*		***		**
Myh3 Relative Expression							Notch1 Relative Expression
WT-G	Homo-G	WT-D1	Homo-D1	WT-D3	Homo-D3		WT-G	Homo-G	WT-D1	Homo-D1	WT-D3	Homo-D3
0.831393	0.0937754	3.42803	0.691912	6.79905	4.0735		1.0245	0.741975	1.23397	1.04796	0.29145	0.528859
0.716015	0.24604	2.53169	0.584131	6.80837	5.08508		1.22146	0.983529	1.44151	1.0883	0.43411	0.524358
1.45259	0.102499	4.89046	1.2856	6.27019	4.49733		0.754041	1.4086	1.10895	1.0965	0.364166	0.71269
p-Value	0.0218982		0.0186029		0.00377478		p-Value	0.859773		0.134242		0.0320388
Significance	*		*		**		Significance	NS		NS		*
Notch2 Relative Expression							Notch3 Relative Expression
WT-G	Homo-G	WT-D1	Homo-D1	WT-D3	Homo-D3		WT-G	Homo-G	WT-D1	Homo-D1	WT-D3	Homo-D3
1.08296	1.22298	0.619319	0.888472	0.178316	0.26443		0.974095	1.61468	3.44885	5.08308	0.879653	1.47666
1.15167	1.20813	0.498833	0.962974	0.133519	0.299107		1.21178	1.16575	2.30336	3.04755	0.896929	1.74258
0.765368	0.849165	0.570023	0.719023	0.13358	0.347586		0.814126	0.992615	1.78048	3.66927	0.419469	1.29745
p-Value	0.612985		0.0214506		0.0054199		p-Value	0.303463		0.141546		0.0188988
Significance	NS		*		**		Significance	NS		NS		*
Dll1 Relative Expression							Dll4 Relative Expression
WT-G	Homo-G	WT-D1	Homo-D1	WT-D3	Homo-D3		WT-G	Homo-G	WT-D1	Homo-D1	WT-D3	Homo-D3
1.2808	0.567299	2.41286	1.93271	0.405297	1.37973		0.472358	0.307181	0.183136	0.244527	0.199355	0.0779483
0.902529	0.486159	3.95362	1.81206	0.492654	1.03454		1.17218	0.929127	0.318311	0.301754	0.0591012	0.252783
0.816676	0.435015	2.3716	1.69771	0.424947	0.939433		1.35546	0.460691	0.312765	0.197103	0.171574	0.102217
p-Value	0.0269839		0.104542		0.00768126			0.255678		0.681983		0.989504
Significance	*		NS		**		Significance	NS		NS		NS
Jag1 Relative Expression							Jag2 Relative Expression
WT-G	Homo-G	WT-D1	Homo-D1	WT-D3	Homo-D3		WT-G	Homo-G	WT-D1	Homo-D1	WT-D3	Homo-D3
1.33322	0.552198	0.607669	0.376404	0.199032	0.342186		0.994619	0.614465	0.46865	0.51985	0.395058	0.349844
0.922379	0.680541	0.466821	0.205012	0.108932	0.303769		1.3539	0.874322	0.800531	0.617275	0.380827	0.471061
0.872391	0.592584	0.62858	0.352173	0.173817	0.121559		0.651481	0.92262	0.635361	0.47629	0.337014	0.541695
p-Value	0.0450626		0.0254657		0.262817			0.430979		0.405556		0.229058
Significance	*		*		NS		Significance	NS		NS		NS
Hes1 Relative Expression							Hey1 Relative Expression
WT-G	Homo-G	WT-D1	Homo-D1	WT-D3	Homo-D3		WT-G	Homo-G	WT-D1	Homo-D1	WT-D3	Homo-D3
1.04132	1.63007	0.67741	0.581601	0.221929	0.744087		1.06136	6.94666	1.72217	3.37732	0.312459	1.14625
0.967127	1.69677	0.769283	1.06508	0.112671	0.36511		1.2043	2.77536	0.7046	7.81724	0.319384	1.80767
0.991549	1.60003	0.372191	1.69086	0.0778943	0.408031		0.734338	5.09593	0.549108	4.84355	0.244673	0.697822
p-Value	5.78034e-05		0.213791		0.044573			0.0315818		0.0326249		0.0458363
Significance	***		NS		*		Significance	*		*		*
Heyl Relative Expression
WT-G	Homo-G	WT-D1	Homo-D1	WT-D3	Homo-D3
0.479533	2.18283	0.445092	3.31173	0.11074	2.20448
1.4229	5.47987	0.412571	7.85017	0.403354	1.10769
0.821849	6.69104	0.189093	6.21423	0.0633382	2.2682
p-Value	0.0478609		0.0149236		0.0130445
Significance	*		*		*

## Sheet: Figure 6
Figure 6B
Relative Luc Activity
Hes1-467-Luc				Hes1-467-Mut-Luc
WT MuSC		Jag2sm MuSC		WT MuSC	Jag2sm MuSC
DMSO	DAPT	DMSO	DAPT	DMSO	DMSO
32	34	65	30	11	21
44	20	56	22	20	8
41	25	59	32	15	7
63	11	72	40	8	15
p-Value	0.0320671	0.0256816	0.000773994		0.863535
Significance	*	*	***		NS
Figure 6C
Relative Luc Activity
Empty+Empty	Empty+JAG2WT	Notch1+Empty	Notch1+JAG2WT	Notch2+Empty	Notch2+JAG2WT	Notch3+Empty	Notch3+JAG2WT	Notch4+Empty	Notch4+JAG2WT
32	20	102	45	86	45	79	67	58	50
29	11	78	57	104	67	80	43	69	70
40	28	89	46	111	50	95	50	85	63
49	15	95	40	99	65	91	61	70	56
p-Value	0.0167659		0.000399378		0.00125959		0.0036027		0.177311
Significance	*		***		**		**		NS
Figure 6D
Relative Luc Activity
WT MuSC					Jag2sm MuSC
Empty	Jag2WT	Jag2p.Glu164Lys	Jag2p.Pro682Ser	Jag2p.Phe977Ser	Empty	Jag2WT	Jag2p.Glu164Lys	Jag2p.Pro682Ser	Jag2p.Phe977Ser
34	22	32	40	46	55	35	39	44	59
55	15	29	35	35	61	40	49	75	47
29	21	35	22	40	68	21	52	37	53
49	27	19	25	52	72	33	70	60	73
p-Value	0.00647608	0.0624159	0.102422	0.819833	0.0212901	0.00187624	0.189248	0.249388	0.484659
Significance	**	NS	NS	NS	*	**	NS	NS	NS
Figure 6F
Relative Luc Activity
WT MuSC				Jag2sm MuSC
Empty	MyoD	JAG2	MyoD+JAG2	Empty	MyoD	JAG2	MyoD+JAG2
32	87	55	89	17	95	60	103
24	99	58	73	19	99	70	67
49	75	60	63	27	63	51	89
55	79	73	99	23	53	45	90
p-Value	0.000528504	0.0465579	0.00130908	0.0498858	6.8351e-05	0.00306643	1.853e-05
Significance	***	*	**	*	***	**	***
Figure 6G
MyHC+ (%)
WT MuSC						Jag2sm MuSC
Growth		Diff 1		Diff 3		Growth		Diff 1		Diff 3
Empty	MyoD	Empty	MyoD	Empty	MyoD	Empty	MyoD	Empty	MyoD	Empty	MyoD
1.2	10.2	12.3	32.5	78.3	93.2	0.82	3.2	2.8	10.2	28.7	55.3
2.6	7.2	15.2	53.1	65.8	91.9	1.1	1.9	3.1	8.9	37.1	69.1
4.2	11.9	8.4	24.9	89.1	89.2	0.45	4.8	1.3	9	19.8	43.1
1.4	6.5	9	39.2	83.8	98.3	1.3	4	1.6	15.1	35.1	72.5
p-Value	0.00381466		0.00548645		0.0407127		0.00741792		0.00134827		0.0043442
Significance	**		**		*		**		**		**
Figure 6J							Figure 6M
Relative Hes1 expression							Relative Intensity/Cell
Growth		Diff 1		Diff 3			Control	Jag2/Notch1	Jag2/Notch2	Jag2/Notch3
WT	Homo	WT	Homo	WT	Homo		295	6591	2310	7329
0.454318	1.11953	0.53324	0.956199	0.0489928	0.818898		640	4590	3456	6498
0.677589	0.923677	0.25163	1.34783	0.233643	0.631269		549	5712	4509	9011
0.603556	0.824169	0.335008	2.02974	0.119371	0.631269		442	3890	3929	5901
p-Value	0.0256389		0.0299195		0.00246278		230	4260	5300	4801
Significance	*		*		**		p-Value	1.76103e-05	0.000134796	1.07816e-05
							Significance	***	***	***

## Sheet: Figure 7
Figure 7B
MyHC+ (%)
WT MuSC	Jag2SM MuSC					WT MuSC	Jag2SM MuSC
Empty	Empty	Jag2WT	Jag2p.Glu164Lys	Jag2p.Pro682Ser	Jag2p.Phe977Ser	Empty	Empty	Jag2WT	Jag2p.Glu164Lys	Jag2p.Pro682Ser	Jag2p.Phe977Ser
22.12	5.3	13.34	9.64	10.47	5.87	98.89	60.32	83.67	68.2	67.43	64.23
15.89	4.2	18.87	7.9	8.21	7.9	89.45	70.23	89	72.32	55.45	63.21
20.65	8.4	17.45	7.3	5.29	10.67	96.34	52.89	75.23	73.12	65.34	73.87
18.22	7.9	11.03	9.98	5.76	5.01	93.21	58.21	78.92	60.22	67.09	55.34
p-Value	0.000291597	0.00156294	0.37223	0.488895	0.581218		0.000178845	0.00192963	0.15443	0.503322	0.521349
Significance	***	**	NS	NS	NS		***	**	NS	NS	NS
Figure 7C
Fusion Index (%)
WT MuSC	Jag2SM MuSC					WT MuSC	Jag2SM MuSC
Empty	Empty	Jag2WT	Jag2p.Glu164Lys	Jag2p.Pro682Ser	Jag2p.Phe977Ser	Empty	Empty	Jag2WT	Jag2p.Glu164Lys	Jag2p.Pro682Ser	Jag2p.Phe977Ser
15.21	7.3	10.34	8.4	7.9	3.87	60.45	25.45	48.92	28.89	30.32	25.34
19.98	3.9	7.87	4.2	5.21	4.01	41.01	33.21	40.23	23.87	25.34	34.23
10.72	8.64	9.45	8.9	8.98	10.67	68.2	18.21	50	30.12	27.9	18.21
8.87	2.47	15.03	8.29	4.76	5.9	55.3	20.22	49.09	27.09	21.43	25.39
p-Value	0.0299653	0.0246319	0.305525	0.544862	0.814364		0.00294283	0.000171699	0.342409	0.573211	0.996538
Significance	*	*	NS	NS	NS		**	***	NS	NS	NS

## Sheet: Figure 8
Figure 8B			Figure 8C
Jag2 Expression			Relative Luc Activity
Sc-RNA	Jag2-siRNA		MuEC(-)	MuEC(+)
95.29	32.12			Sc-RNA	Jag2-siRNA
100.39	16.89		821	1454	1156
104.32	25.02		619	1358	943
p-Value	0.000124028		891	1501	923
Significance	***		720	1211	979
			p-Value	0.000397972	0.00379021
			Significance	***	**
Figure 8E
Pax7(+)MyoD(-) reserve cells (%)
Sc-RNA	Jag2-siRNA	DMSO	DAPT
32.29	10.56	45.29	3.49
39.7	8.39	26.65	5.55
29.67	12.72	30.11	2.98
p-Value	0.00200181		0.00654429
Significance	**		**
Figure 8G
Relative Luciferase Activity
Empty					JAG2
IgG-Fc	Dll1-Fc	Dll4-Fc	Jag1-Fc	Jag2-Fc	IgG-Fc	Dll1-Fc	Dll4-Fc	Jag1-Fc	Jag2-Fc
1.23	1.54	1.07	1.79	2.32	0.67	0.98	1.03	0.89	1.23
1.08	1.35	1.65	1.23	1.47	0.82	0.89	1.18	1.03	1.12
0.8	1.97	1.8	1.11	1.61	0.67	0.81	1.22	1.18	1
0.89	1.7	1.79	1.68	1.78	0.75	1.09	0.97	0.97	0.95
p-Value	0.00704042	0.0127285	0.0423389	0.00152084	0.0381276	0.0590874	0.00194556	0.0111888	0.00341575
Significance	**	*	*	**	*		**	*	**
Figure 8H
Hes1 Expression
Empty					JAG2
IgG-Fc	Dll1-Fc	Dll4-Fc	Jag1-Fc	Jag2-Fc	IgG-Fc	Dll1-Fc	Dll4-Fc	Jag1-Fc	Jag2-Fc
1.42	2.15	1.14	1.45	1.39	0.58	1.44	1.29	1.01	1.21
1.01	1.9	1.87	1.89	1.98	0.89	1.33	1.39	1.39	1.34
0.68	2.1	2	1.26	2.15	0.67	0.95	1.44	0.87	1.44
0.89	1.41	1.49	1.55	1.45	0.33	1.13	0.79	1.18	1.01
p-Value	0.00510406	0.0343045	0.064185	0.01475	0.0481295	1.128e-06	9.19e-07	8.698e-06	1.252e-06
Significance	**	*	NS	*	*	**	**	**	**
Figure 8I
Hey1 Expression
Empty					JAG2
IgG-Fc	Dll1-Fc	Dll4-Fc	Jag1-Fc	Jag2-Fc	IgG-Fc	Dll1-Fc	Dll4-Fc	Jag1-Fc	Jag2-Fc
1.31	2.21	1.67	1.39	1.45	0.67	1	1.29	1.1	0.58
1.12	1.54	1.54	1.21	1.89	0.45	1.14	1.59	0.99	1.34
0.75	1.28	1.82	1.79	1.4	0.68	1.22	0.89	1.31	1.11
0.82	1.68	1.55	1.69	2.11	0.65	0.99	1.03	1.01	1.33
p-Value	0.000544105	0.00573822	0.0184905	0.00315461	0.0170043	0.0181022	0.00353612	0.0152796	0.0175708
Significance	***	**	*	**	*	*	**	*	*
Figure 8J
HeyL Expression
Empty					JAG2
IgG-Fc	Dll1-Fc	Dll4-Fc	Jag1-Fc	Jag2-Fc	IgG-Fc	Dll1-Fc	Dll4-Fc	Jag1-Fc	Jag2-Fc
1.03	1.43	1.29	1.2	1.51	0.79	1.03	1.2	1.17	1.27
0.82	1.29	1.44	1.72	1.85	0.91	1.15	1.06	1.07	0.98
1.16	1.8	0.98	1.81	1.69	0.65	0.93	0.95	1.13	1.1
0.99	1.66	1.46	1.18	1.5	0.77	1.09	0.98	0.92	0.96
p-Value	0.0100916	0.0100916	0.00149237	0.00187567	0.0465892	0.0132402	0.0274564	0.0163572	0.00837297
Significance	*	*	**	**	*	*	*	*	**

## Sheet: Figure 9
Figure 9C					Figure 9H
Feret's Diameter (μm)					EdU+ (%)
Jag2LoxP/LoxP:VE-CadCreERT2					Jag2LoxP/LoxP:Pax7CreERT2
CTX d7		CTX d21+7			Cont	Homo
Cont	Homo	Cont	Homo		33.9623	20.7547
25.32	23.45	24.01	19.2		39.7436	21.4286
24.83	23.27	22.19	17.75		33.9806	25.9259
23.87	22.94	24.57	18.34		p-Value	0.00633681
p-Value	0.0322639		0.00344831		Significance	**
Significance	*		**
					Figure 9I
Figure 9D					MyHC+ (%)
Feret's Diameter (μm)					Jag2LoxP/LoxP:Pax7CreERT2
Jag2LoxP/LoxP:Pax7CreERT2					Diff d1		Diff d3
CTX d7		CTX d21+7			Cont	Homo	Cont	Homo
Cont	Homo	Cont	Homo		30.83	19.32	92.33	75.87
23.45	21.92	22.14	21.34		25.99	16.11	85.29	72.98
25.21	20.25	24.62	20.43		41.21	21.07	89.11	83.64
23.78	21.66	23.54	20.01		p-Value	0.0426548		0.0391167
p-Value	0.0185837		0.0255598		Significance	*		*
Significance	*		*
Figure 9F					Figure 9J
MuSC Number/Fiber					Fusion Index (%)
Jag2LoxP/LoxP:					Jag2LoxP/LoxP:Pax7CreERT2
VEcadCreERT2		Pax7CreERT2			Diff d1		Diff d3
Cont	Homo	Cont	Homo		Cont	Homo	Cont	Homo
28.6316	18.45	32.6	28.45		9.32	0.21	39.84	18.32
26.7	17.55	29.75	24.25		11.79	1.45	47.99	25.55
25.3684	16.55	25.25	26.15		8.01	3.98	52.61	20.63
p-Value	0.00101755		0.301397		p-Value	0.00753613		0.00415898
Significance	**		NS		Significance	**		**

## Sheet: Figure 10
Figure 10C					Figure 10D
Flight Assay					Negative Geotaxis
Raw	+	WT	E164K		Raw	+	WT	E164K
	0	24	0			0	24	0
	0	25	0			0	22	0
	0	25	0			0	25	0
	0	24	0			0	20	0
	0	25	0			0	25	0
%	+	WT	E164K		%	+	WT	E164K
	0	96	0			0	96	0
	0	100	0			0	88	0
	0	100	0			0	100	0
	0	96	0			0	80	0
	0	100	0			0	100	0
	+	WT	E164K			+	WT	E164K
p-Value		2.554e-14			p-Value		2.338e-12
Significance		***			Significance		***

[truncated: 6 more sheets: Figure S1, Figure S2, Figure S3, Figure S6, Figure S7, Figure S8]
